# Supplementary material for: Unveiling the Oral Lesions, Dysgeusia and Osteonecrosis Related to COVID-19: A Comprehensive Systematic Review
Source: J Clin Med. 2025 Feb 14;14(4):1267. doi: 10.3390/jcm14041267 (PMC11856591; doi:10.3390/jcm14041267)
Supplement: Supplementary file 1 [file jcm-14-01267-s001.zip]

Archive with 1 entries (1 files):
- jcm-3482749-supplementary.pdf
